# Supplementary material for: Phenological and Environmental Factors’ Impact on Secondary Metabolites in Medicinal Plant Cotinus coggygria Scop
Source: Plants (Basel). 2023 Apr 25;12(9):1762. doi: 10.3390/plants12091762 (PMC10181090; doi:10.3390/plants12091762)
Supplement: Supplementary file 1 [file plants-12-01762-s001.zip]

Archive with 1 entries (1 files):
- Updated Supplementary File-plants-2305854.pdf
